# Supplementary material for: Comparing token-based and trajectory-based vowel space metrics for assessing speech in Parkinson’s disease
Source: PLoS One. 2026 Jul 21;21(7):e0353680. doi: 10.1371/journal.pone.0353680 (PMC13387505; doi:10.1371/journal.pone.0353680)
Supplement: S1 File — Dataset of formant values used for the vowel space measures. (XLSX) [file pone.0353680.s001.xlsx]

## Sheet: S1
Speakers	Sex	tVSA (kHz2)	VAI (unitless ratio)	AAVS (kHz2)	AAVS (mels^2)	Intelligibility Ratings (%)	Group
S01	M	194.713	1.02241	47.5754	23269.4	56.548	Control		tVSA = triangular vowel space area
S02	M	214.731	1.08023	52.8518	26742.3	58.5533	Control		VAI = vowel articulation index
S03	M	161.872	0.891775	49.7411	22726.2	46.0294	Control		AAVS = articulatory-acoustic vowel space
S04	F	273.468	1.05986	62.4437	26667	76.0435	Control		PwPD = Persons with Parkinson's disease
S05	F	367.639	1.03772	82.9032	32195.1	84.2532	Control		M = male
S06	M	216.19	1.03809	44.2452	19874.2	81.1254	Control		F = female
S07	F	206.718	0.930258	50.6053	20923.9	63.2131	Control
S08	M	172.008	0.982835	41.3475	17782.1	65.8118	Control
S09	M	128.616	0.938209	37.2757	19158.4	62.1156	Control
S10	M	208.008	0.973963	51.7356	23192.4	66.8766	Control
S11	M	170.003	0.968302	31.3091	15118	69.2623	Control
S12	M	142.785	0.887688	40.1152	19975.5	79.0378	Control
S13	M	105.262	0.825361	25.584	12542.7	58.4471	Control
S14	F	265.25	1.07849	55.097	21420.4	81.4144	Control
S15	F	326.16	1.03003	69.6395	26183.3	67.8961	Control
S16	M	86.1649	0.802406	31.6903	15716.5	62.7798	Control
S17	F	340.836	1.11597	55.1629	21228.9	78.5028	Control
S18	F	370.256	1.07521	66.043	23807.7	68.5602	Control
S19	F	312.458	1.08666	75.0045	27915.8	74.4915	Control
S20	F	237.946	0.990189	89.1935	35644.9	72.3631	Control
S21	F	330.954	1.06976	72.0123	26622.2	72.8979	Control
S22	M	258.412	1.04158	43.1506	18921.9	53.6511	Control
S23	F	234.4	1.02937	85.9373	34840.4	83.4807	Control
S24	M	165.857	0.952281	34.1521	16391.2	71.0802	Control
S25	M	228.956	1.008	42.0727	20058.8	63.6602	Control
S26	M	199.944	0.928434	42.2061	19590.6	53.1612	Control
S27	M	201.932	1.07673	46.9473	22357.2	70.3891	Control
S28	M	126.028	0.975571	24.4706	13005.6	48.7206	Control
S29	F	279.73	1.02267	43.647	17084.1	84.3521	PD
S30	F	275.222	0.992869	52.298	19988.8	83.2049	PD
S31	M	184.619	0.983948	51.9187	23759.4	29.8577	PD
S32	M	134.001	0.879869	27.5801	13752.5	9.30603	PD
S33	M	179.968	0.983175	32.6134	15902.5	59.8412	PD
S34	F	209.023	0.910923	69.4557	22868.4	51.6676	PD
S35	F	152.14	0.86581	31.8459	14701	56.3502	PD
S36	M	188.533	0.913694	43.1848	19012.4	64.7961	PD
S37	F	228.603	0.933625	47.6218	18784.5	65.2122	PD
S38	M	18.6887	0.677225	13.7647	7562.03	21.4714	PD
S39	M	154.314	0.858102	46.5309	20471.2	64.9258	PD
S40	M	199.045	1.09948	41.6065	22007.9	64.3573	PD
S41	M	160.831	0.895889	41.4121	20050.8	55.3118	PD
S42	M	163.797	0.956572	37.8794	18172.5	80.0593	PD
S43	F	250.691	0.98088	50.8969	21617.7	41.9883	PD
S44	F	238.046	0.935157	45.9045	18609.9	59.138	PD
S45	F	177.555	0.908592	37.0323	15793.9	47.5891	PD
S46	M	63.3283	0.84338	18.4501	10160.2	17.0732	PD
S47	M	197.797	1.00111	37.8027	18866.2	59.9012	PD
S48	M	201.687	0.969833	54.2882	24052.4	60.0079	PD
S49	M	137.122	0.92105	35.6887	18132.5	44.0054	PD
S50	F	240.614	0.969687	57.3242	22808.3	35.4854	PD
S51	M	197.81	0.977099	43.9745	21953.5	82.9966	PD
S52	M	84.9935	0.78849	25.6211	12398.7	14.4107	PD
S53	M	162.351	0.919988	43.6969	21927.8	72.8055	PD
S54	M	238.866	1.02715	37.5158	17838.5	67.2601	PD
S55	F	290.775	0.996828	55.0468	21993.9	36.5495	PD
S56	F	183.644	0.858549	89.6401	36470.2	67.4225	PD
